# Supplementary material for: Activation of CD8 T cells accelerates anti-PD-1 antibody-induced psoriasis-like dermatitis through IL-6
Source: Commun Biol. 2020 Oct 15;3:571. doi: 10.1038/s42003-020-01308-2 (PMC7567105; doi:10.1038/s42003-020-01308-2)
Supplement: Supplementary file 4 — Supplementary Data 1 [file 42003_2020_1308_MOESM4_ESM.xlsx]

## Sheet: Figure 1
Figure 1 c
Psoriasis	Anti-PD-1 antibody -induced psoriasis-like dermatitis
0.775974	1.1564
1.65414	8.41463
1	5.9
1.18769	2.51667
1.4129	2.2625
0.331395	2
	2.10714
Figure 1 d
Psoriasis	Anti-PD-1 antibody -induced psoriasis-like dermatitis
1.74	21.11
3.05	8.36
0.75	5.49
3.34	23.95
2.18	7.78
1.07	24.62
3.06	6.96
1.04	5.11
0.62
0.65
3.2
0.95
1.38
1.05
1.58
3.75
2.3
1.52
2.18

## Sheet: Figure 2
Figure 2 b												Figure 2 e					Figure 2 f			Figure 2 g
																				IL-6					IL-23A					IL-17A					Ly6g
	WT					PD-1-/-						WT		PD-1-/-			WT	PD-1-/-		WT		PD-1-/-			WT		PD-1-/-			WT		PD-1-/-			WT		PD-1-/-
Days	1	2	3	4	5	1	2	3	4	5		Ctrl	IMQ	Ctrl	IMQ					Vehicle	IMQ	Vehicle	IMQ		Vehicle	IMQ	Vehicle	IMQ		Vehicle	IMQ	Vehicle	IMQ		Vehicle	IMQ	Vehicle	IMQ
0	0	0	0	0	0	0	0	0	0	0		16.12	42.09	19.8667	57.3633		1	4		0.500917	1	0.218109	5.09		0.64335	3.23796	0.352208	3.3259		0	2.25373	0.0638679	11.486		ND	3.8137	ND	14.1987
1	2	0	0	0	0	1	1	0	0	0		15.1833	25.2133	18.7367	45.9407		1	2		0.403742	1.30357	0.195355	4.009		0.269332	0.99321	0.807007	5.2857		0.227166	0.830888	0.169086	8.39053		ND	0	ND	8.69565
3	5	7	2	1	3	9	5	7	8	7		14.88	42.4667	25.94	54.7467		1	3		0.341368	1.82044	0.296223	2.022		0.983739	4.85832	0.267749	2.39582		0	3.0947	0.125224	8.34629		ND	8.57157	ND	2.19026
5	8	9	6	3	8	11	15	9	13	13		23.4133	35.38	16.5433	91.97		0	5		0.176731	1.56583	1.34174	4.533		0.778026	2.64692	1.3306	4.20993		0.00633963	5.04467	0.0843408	8.43271		ND	5.78087	ND	13.4581
7	9	9	5	3	10	18	29	17	24	15		15.4733	33.0167	25.9367	57.55		0	2		1.40306	0.627733	2.37497	6.779		1.84587	1.76862	1.11041	5.40829		0	2.21821	0.228158	15.1093		ND	3.40763	ND	4.33222
																				0.974691	0.857161	0.674098	4.099		2.92925	3.18604	1.43058	3.30716		0.218282	1.34564	0.157744	5.09245		ND	5.86628	ND	4.48453
Figure 2 c																				1.55572	0.443438	1.06382	5.538		1.10539	3.98031	0.753654	3.95914		0	1.3938	0.231598	8.01171		ND	0	ND	10.1333
	WT					PD-1-/-														0.914635	0.534023		3.363		0.64524	2.80669		2.69379		0.43215	1.16084		7.72449		ND	3.59556		7.13033
Days	1	2	3	4	5	1	2	3	4	5
0	0	0	0	0	0	0	0	0	0	0
1	1	0	0	0	0	1	1	0	0	0
3	3	4	3	3	3	5	5	7	7	5
5	4	4	5	3	4	7	8	7	8	7
7	3	3	3	3	4	8	8	8	8	7

## Sheet: Figure 3
	Figure 3 c								Figure 3 d
									CD8a					IFN-γ					CXCL9
	Epidermis		Dermis		Total				Epidermal CD45+ cell		Dermal cell			Epidermal CD45+ cell		Dermal cell			Keratinocyte
	WT	PD-1-/-	WT	PD-1-/-	WT	PD-1-/-			WT	PD-1-/-	WT	PD-1-/-		WT	PD-1-/-	WT	PD-1-/-		WT	PD-1-/-
	0.8	2	0.8	1	1.6	3			1	1.68807	0.102934	0.18077		1	0.986746	0.937841	0.645963		0.319771	1.29234
	0.2	1.6	0.6	0.8	0.8	2.4			1.1052	4.77609	0.0683889	0.139011		1.49256	2.55169	0.19847	0.676453		1.64629	3.3079
	0	4.6	1.6	2	1.6	6.6			0.169514	2.25071	0.540757	0.117709		0.113867	1.98167	0.22781	0.603614		0.31425	9.02183
	0.8	4.6	2	2.2	2.8	6.8			0.728298	6.66348	0.103914	0.261653		0.243448	3.0296	0.340875	0.4796		0.757142	0.866611
	0.6	4	1	2.8	1.6	6.8			0.508802	9.79854	0.0235527	0.396778		0.554903	2.29791	0.097998	0.579143		0.358967	5.72508

## Sheet: Figure 4
Figure 4 d											Figure 4 g				Figure 4 h
											Ctrl	PD-1-cKO			CD8a			IFN-γ
	Ctrl					PD-1-cKO					IMQ	IMQ			Ctrl	PD-1-cKO		Ctrl	PD-1-cKO
Days	1	2	3	4		1	2	3	4		32.94	58.38			IMQ	IMQ		IMQ	IMQ
0	0	0	0	0		0	0	0	0		35.28	56.99			1	9.78318		1	24.208
1	1	1	0	0		1	0	1	1		38.98	65.97			0.833848	15.5825		0.664227	26.1896
3	4	3	2	4		4	8	11	8		44.13	51.91			2.41187	16.7388		0.874762	17.6487
5	7	8	6	6		14	12	13	7		43.56	62.91			1.64871	19.0641		1.19898	29.0261
7	6	6	9	6		19	21	17	12							8.15799			11.4726
Figure 4 e											Figure 4 i				Figure 4 j
	Ctrl					PD-1-cKO					Ctrl	PD-1-cKO			IFN-γ				GzM B
Days	1	2	3	4		1	2	3	4		IMQ	IMQ			Ctrl	Ctrl	PD-1-cKO		Ctrl	Ctrl	PD-1-cKO
0	0	0	0	0		0	0	0	0		11.25	16.5			Untreated	IMQ	IMQ		Untreated	IMQ	IMQ
1	1	1	0	0		2	0	1	1		9.7	16.25			681	783	1360		2856	2700	5245
3	3	3	3	4		5	5	6	5		12.25	25			698	771	1054		3093	3098	4300
5	4	4	4	5		8	8	7	6		10.5	22.25			624	795	982		2742	3233	3910
7	4	3	4	4		7	7	7	5		6.75	21.25			614	722	949		2798	2836	3592
															601	738	862		2673	3125	3333

## Sheet: Figure 5
Figure 5 b																Figure 5 e				Figure 5 g
	WT IgG Ctrl					PD-1-/- IgG Ctrl					PD-1-/- MR16-1					WT IgG Ctrl	PD-1-/- IgG Ctrl	PD-1-/- MR16-1		IL-6			IL-23A			IL-17A
Days	1	2	3	4		1	2	3	4		1	2	3	4		IMQ	IMQ	IMQ		WT IgG Ctrl	PD-1-/- IgG Ctrl	PD-1-/- MR16-1	WT IgG Ctrl	PD-1-/- IgG Ctrl	PD-1-/- MR16-1	WT IgG Ctrl	PD-1-/- IgG Ctrl	PD-1-/- MR16-1
0	0	0	0	0		0	0	0	0		0	0	0	0		40.3567	57.9594	45.29		IMQ	IMQ	IMQ	IMQ	IMQ	IMQ	IMQ	IMQ	IMQ
1	0	0	0	0		1	0	0	1		1	0	1	0		28.4133	61.2067	38.9767		15.7817	31.4881	5.58782	0.229634	0.43054	0.0981813	20.8664	58.9739	9.49441
3	3	2	0	0		2	2	10	8		3	0	0	4		35.1233	50.8133	32.5167		9.33392	14.0309	7.99138	0.268249	0.421897	0.278383	32.4786	51.269	42.0105
5	6	6	3	3		11	12	22	16		8	6	8	1		39.3167	56.06	39.0433		2.8529	35.1237	17.5344	0.145412	0.191856	0.470543	2.58183	15.1937	27.4543
7	6	8	8	9		15	13	21	14		8	6	8	6		29.4333	52.8567	38.2467		6.27288	8.18232	7.98216	0.0976495	0.43366	0.164373	21.998	37.9689	9.34958
																				3.3658	8.46417	3.83546	0.0650007	0.666605	0.0870303	11.9631	23.1701	6.4003
																				5.7579	15.8517	2.68453	0.310875	0.716861	0.275167	56.0257	32.2402	25.1743
																				4.56378	10.9731	3.78551	0.187202	0.666741	0.203756	24.8361	26.2012	11.0697
Figure 5 c																Figure 5 f				7.16494		2.57589	0.168157		0.202038	40.3548		13.9561
	WT IgG Ctrl					PD-1-/- IgG Ctrl					PD-1-/- MR16-1					WT IgG Ctrl	PD-1-/- IgG Ctrl	PD-1-/- MR16-1		4.68105		1.66447	0.153794		0.214404	21.3824		19.2757
Days	1	2	3	4		1	2	3	4		1	2	3	4		IMQ	IMQ	IMQ		4.54139			0.360014			27.5345
0	0	0	0	0		0	0	0	0		0	0	0	0		1	7	4
1	0	0	0	0		1	0	0	1		1	0	1	0		3	5	3
3	3	3	1	1		5	4	6	6		4	3	2	4		3	8	4
5	4	3	4	5		8	6	8	9		4	5	4	4		2	6	2		Figure 5 h
7	3	4	5	6		6	6	9	8		4	5	3	5		3	5	3		IL-6					IL-23A					IL-17A
																				WT	WT IgG Ctrl	PD-1-/-	PD-1-/- IgG Ctrl	PD-1-/- MR16-1	WT	WT IgG Ctrl	PD-1-/-	PD-1-/- IgG Ctrl	PD-1-/- MR16-1	WT	WT IgG Ctrl	PD-1-/-	PD-1-/- IgG Ctrl	PD-1-/- MR16-1
																				Untreated	IMQ	Untreated	IMQ	IMQ	Untreated	IMQ	Untreated	IMQ	IMQ	Untreated	IMQ	Untreated	IMQ	IMQ
																				15.3795	308.988	2.99632	2515.55	1039.7	82.535	729.192	101.499	14567	33.4242	ND	196.03	ND	1971.17	< 39.0625
																				9.89005	281.719	13.3226	8000	538.53	124.624	455.046	101.541	83758.4	55.8409	ND	279.121	ND	4669.69	< 39.0625
																				10.749	198.473	5.41054	3104.86	901.179	120.833	516.012	125.271	153804	151.828	ND	194.809	ND	7792.89	< 39.0625
																					508.727		1344.26	489.585		1723.8		87676.7	37.2261		368.907		5697.58	< 39.0625
																								802.853					350.107					< 39.0625

## Sheet: Figure 6
Figure 6 b																											Figure 6 e					Figure 6 h
	Ctrl IgG Ctrl						Ctrl IgG MR16-1						PD-1-cKO IgG Ctrl							PD-1-cKO MR16-1							Littermate ctrl		PD-1cKO			CD8a
Days	1	2	3	4	5		1	2	3	4	5		1	2	3	4	5	6		1	2	3	4	5	6		IgG Ctrl	MR16-1	IgG Ctrl	MR16-1		Littermate ctrl		PD-1cKO
0	0	0	0	0	0		0	0	0	0	0		0	0	0	0	0	0		0	0	0	0	0	0		IMQ	IMQ	IMQ	IMQ		IgG Ctrl	MR16-1	IgG Ctrl	MR16-1
1	0	1	0	0	1		1	1	1	0	0		1	0	0	0	1	1		0	0	0	1	0	0		39	43.04	69.54	57.26		IMQ	IMQ	IMQ	IMQ
3	3	4	1	2	6		4	3	3	4	3		6	4	9	5	3	6		3	3	4	2	0	0		37.06	43.3	64.14	44.06		1	1.442	9.17	4.133
5	8	8	5	5	9		8	5	8	9	6		10	10	11	9	11	13		8	7	10	9	3	2		43.12	45.74	75.96	53.94		1.745	0.673	4.646	3.54
7	10	8	3	4	9		7	5	10	9	7		17	10	16	17	19	19		10	7	12	11	3	4		34.36	45.68	90.8	54.26		1.33	1.907	16.303	4.928
																											61.08	40.52	72.72	44.58		0.679	1.118	11.28	7.757
																													70.84	37.98		1.051	0.855	6.234	1.397
																																		5.845	1.144
Figure 6 c																											Figure 6 f
	Ctrl IgG Ctrl						Ctrl IgG MR16-1						PD-1-cKO IgG Ctrl							PD-1-cKO MR16-1							Littermate ctrl		PD-1cKO			IFN-γ
Days	1	2	3	4	5		1	2	3	4	5		1	2	3	4	5	6		1	2	3	4	5	6		IgG Ctrl	MR16-1	IgG Ctrl	MR16-1		Littermate ctrl		PD-1cKO
0	0	0	0	0	0		0	0	0	0	0		0	0	0	0	0	0		0	0	0	0	0	0		IMQ	IMQ	IMQ	IMQ		IgG Ctrl	MR16-1	IgG Ctrl	MR16-1
1	0	1	0	0	1		1	1	1	0	0		1	0	0	0	1	1		0	0	0	1	0	0		13	8	101	20		IMQ	IMQ	IMQ	IMQ
3	3	3	4	3	5		3	2	3	4	4		5	3	6	5	5	4		2	2	4	3	1	3		12	14	37	30		1	0.966	1.754	1.279
5	5	4	4	3	5		4	3	5	4	4		7	6	8	7	8	7		5	4	4	5	3	4		17	22	67	59		1.091	0.336	1.164	1.379
7	4	3	3	3	5		4	2	5	3	4		8	5	9	9	9	9		4	4	5	5	4	4		9	16	140	84		0.77	0.355	2.743	1.253
																											37	15	141	23		0.542	0.562	1.483	0.733
																													107	19		0.856	0.771	0.733	0.552
																																		1.787	0.754
																											Figure 6 g
																											Littermate ctrl		PD-1cKO
																											IgG Ctrl	MR16-1	IgG Ctrl	MR16-1
																											IMQ	IMQ	IMQ	IMQ
																											1.01223	0.689361	1.21915	0.840063
																											0.629775	0.963956	2.26548	0.937746
																											0.772768	0.631593	2.92761	1.33763
																											0.64122	0.654143	1.4479	1.0325
																											1.55852	0.908032	2.87859	0.27226
																													3.40333	0.694737

## Sheet: Supplemental Figure 1
Sup. Figure 1
Psoriasis	Anti-PD-1 antibody -induced psoriasis-like dermatitis
25.3761	28.4844
35.0513	23.8
35.0513	31.8992
52.2567	56.6346
45.9524	33.7817
34.3071	31.549
24.9383
24.807
45.5584
49.0608
35.4891
38.3348
64.5149
24.3692
26.5144
41.5745
29.2725
28.9222

## Sheet: Supplemental Figure 2 
Sup. Figure 2 b																									Sup. Figure 2 d					Sup.Figure 2 f
	Ear Swelling																								Isotype IgG		AntPD-1-Ab			Epidermis		Dermis		Total
	Isotype IgG												AntPD-1-Ab												Vehicle	IMQ	Vehicle	IMQ		Isotype IgG	AntPD-1-Ab	Isotype IgG	AntPD-1-Ab	Isotype IgG	AntPD-1-Ab
	Vehicle						IMQ						Vehicle						IMQ						12.94	28.39	15.4833	54.78		0.4	3.8	1.2	2.4	1.6	6.2
Days	1	2	3	4	5		1	2	3	4	5		1	2	3	4	5		1	2	3	4	5		10.62	32.6067	11.93	44.7467		0.2	1.2	0.8	1.4	1	2.6
0	0	0	0	0	0		0	0	0	0	0		0	0	0	0	0		0	0	0	0	0		12.5533	30.5667	11.72	52.32		0.2	2.4	0.6	1.4	0.8	3.8
1	1	1	1	2	0		0	0	0	1	0		0	0	0	1	0		0	2	1	3	0		18.0167	39.43	14.3333	57.6367		0.4	3.8	1.2	1.2	1.6	5
3	3	1	2	1	3		2	3	1	2	2		2	3	0	4	2		3	5	4	6	3		14.85	31.6233	13.5067	66.8767		0.2	2	0.8	2.6	1	4.6
5	2	2	1	2	1		5	8	5	2	7		3	2	2	3	0		7	6	9	11	10
7	3	2	1	2	2		9	8	5	7	9		3	3	0	3	2		15	13	13	16	16
																									Sup. Figure 2 e
																										Isotype IgG	AntPD-1-Ab
																										IMQ	IMQ
	PASI																									1	5
	Isotype IgG												AntPD-1-Ab													2	5
	Vehicle						IMQ						Vehicle						IMQ							0	3
Days	1	2	3	4	5		1	2	3	4	5		1	2	3	4	5		1	2	3	4	5			0	4
0	0	0	0	0	0		0	0	0	0	0		0	0	0	0	0		0	0	0	0	0			0	4
1	1	1	1	1	0		1	0	0	2	0		1	0	0	1	0		1	2	2	2	0
3	1	1	1	1	1		4	3	3	3	3		1	1	0	1	1		4	5	4	6	3		Sup. Figure 2 g
5	1	1	1	1	1		5	4	3	3	4		1	1	2	1	0		6	6	7	8	6		IL-6
7	1	1	1	1	1		5	4	3	4	4		1	1	0	1	1		7	6	7	9	8		Isotype IgG		AntPD-1-Ab
																									Vehicle	IMQ	Vehicle	IMQ
																									1	4.45371	0.669712	6.45643
																									1.04138	2.39826	0.860768	4.40323
																									0.741242	2.99377	1.03075	8.96808
																									0.806576	4.05667	2.39527	10.7796
																									3.66611			5.49196
																									IL-23A
																									Isotype IgG		AntPD-1-Ab
																									Vehicle	IMQ	Vehicle	IMQ
																									1	1.81924	0.897834	7.24177
																									0.521492	1.36349	0.527311	4.01908
																									1.73375	1.45063	0.954984	5.62546
																									0.566479	1.2745	1.51224	6.21115
																									0.763642			5.54096
																									IL-17A
																									Isotype IgG		AntPD-1-Ab
																									Vehicle	IMQ	Vehicle	IMQ
																									1	34.5168	3.2653	48.7023
																									1.75601	13.0242	1.27559	43.2063
																									1.67975	16.2817	1.83762	32.6109
																									0.89656	8.95375	0.785845	46.6146
																									4.84708			42.7331
																									Ly6g
																										Isotype IgG	AntPD-1-Ab
																										IMQ	IMQ
																										2.75023	2.56106
																										1	4.39667
																										0.849347	1.1362
																										0.788608	2.55267
																											4.59188

## Sheet: Supplemental Figure 3
Sup. Figure 3 a																		Sup. Figure 3 b						Sup. Figure 3 c
	Ear Swelling																	Untreated						Untreated
																		WT	PD-1-/-					WT			PD-1-/-
	WT				PD-1-/-													11.9133	11.4667				Days	1	2	3	1	2	3
Days	1	2	3		1	2	3											12.4733	12.07				0	0	0	0	0	0	0
0	0	0	0		0	0	0											10.53	11.0133				1	1	1.5625	1	1.96	1	1.95312
1	0	0	1		1	1	1																2	2.03175	3.15	1.95312	2.52	2.37037	1.95312
3	5	0	4		2	3	1																3	2.53968	4.9	2.34375	6.85714	2.66667	2.34375
5	3	0	4		2	3	2																4	4.36508	10.125	3.9375	13.52	5.09259	6.125
7	0	0	2		2	3	2																5	5.28175	13.75	8	13.52	6.72222	6.125
	PASI
	WT				PD-1-/-
Days	1	2	3		1	2	3
0	0	0	0		0	0	0
1	1	0	1		1	1	1
3	2	0	1		1	1	1
5	1	0	1		1	1	1
7	1	0	1		1	1	1
Sup. Figure 3 d																		Sup. Figure 3 e						Sup. Figure 3 f
	Ear Swelling																	Vehicle treated						Vehicle treated
	WT								PD-1-/-									WT		PD-1-/-				WT			PD-1-/-
Tumor	Absent				Present				Absent				Present				Tumor	Absent	Present	Absent	Present		Days	1	2	3	1	2	3
Days	1	2	3		1	2	3		1	2	3		1	2	3			12.7467	14.6167	14.0333	12.6533		0	0	0	0	0	0	0
0	0	0	0		0	0	0		0	0	0		0	0	0			15.5333	10.1067	14.55	10.26		1	1.5625	1.36111	1.58796	1.36111	1	1.2
1	2	0	-1		0	1	1		0	0	0		0	0	0			13.8367	9.39333	12.7033	14.18		2	3.15	2.03175	2.37037	2.89286	3.41333	1.2
3	2	0	0		0	2	1		0	2	3		2	0	0								3	4.9	3.96825	3.75	3.21429	5.4	2.744
5	2	2	0		1	2	2		0	2	2		2	0	0								4	7.2	8.71825	4.62963	5.28175	6.66667	4.096
7	3	0	0		2	3	1		1	1	2		1	0	2								5	12.5	8.71825	4.62963	8.71825	7.33333	5.832
	PASI
	WT								PD-1-/-
Tumor	Absent				Present				Absent				Present
Days	1	2	3		1	2	3		1	2	3		1	2	3
0	0	0	0		0	0	0		0	0	0		0	0	0
1	1	0	0		0	1	1		1	0	0		0	0	0
3	1	0	0		0	1	1		1	2	2		1	0	0
5	1	1	0		1	1	1		1	1	1		1	0	0
7	1	0	0		1	1	1		1	1	1		1	0	1
Sup. Figure 3 g																		Sup. Figure 3 h						Sup. Figure 3 i
	Ear Swelling																	IMQ treated						IMQ treated
	WT								PD-1-/-									WT		PD-1-/-				WT			PD-1-/-
Tumor	Absent				Present				Absent				Present				Tumor	Absent	Present	Absent	Present		Days	1	2	3	1	2	3
Days	1	2	3		1	2	3		1	2	3		1	2	3			41.5567	30.85	54.24	52.4367		0	0	0	0	0	0	0
0	0	0	0		0	0	0		0	0	0		0	0	0			28.3833	34.9733	47.87	47.8233		1	1	1.728	0.694444	1	1.728	1.16667
1	0	0	0		0	1	0		1	0	1		1	0	1			42.6833	38.16	50.9367	52.7967		2	1.58796	2.744	0.810185	1.55556	4.096	1.16667
3	2	3	3		3	1	2		5	4	3		4	5	4								3	1.81481	4.096	1.81481	1.75	4.096	2.37037
5	3	3	4		3	3	4		7	6	6		7	6	7								4	5.09259	5.12	4.62963	1.75	8	2.66667
7	4	3	3		3	4	4		7	6	7		9	8	7								5	8.66667	11.616	6.16204	2.53968	10.648	5.09259
	PASI
	WT								PD-1-/-
Tumor	Absent				Present				Absent				Present
Days	1	2	3		1	2	3		1	2	3		1	2	3
0	0	0	0		0	0	0		0	0	0		0	0	0
1	0	0	0		0	2	0		3	0	1		1	0	2
3	4	4	2		2	2	3		7	4	4		4	7	3
5	5	2	7		3	4	7		12	9	10		10	10	13
7	6	5	4		5	8	8		15	11	12		16	14	14

## Sheet: Supplemental Figure 4 
Sup. Figure 4 a							Sup. Figure 4 b
IL-6
Keratinocyte		Epidermal CD45+ cell		Dermal cell			γδTCR		Langerin		Ly6G
WT	PD-1-/-	WT	PD-1-/-	WT	PD-1-/-		WT	PD-1-/-	WT	PD-1-/-	WT	PD-1-/-
1.27839	0.775952	2.24427	7.02836	232.309	66.8591		4676	69072.2	2804	21179	333	4308
1.08015	0.670929	1.59411	7.13669	30.7122	118.081
0.484024	0.42624	0.91389	13.7281	106.654	121.968
0.450893	0.656361	3.12178	8.10534	134.18	58.0101
0.956884	1.07773	1.14334	15.6475	74.0378	120.13

[truncated: 1 more sheets: Supplemental Figure 5]
